# Supplementary material for: Two-dimensional NIR-II AIE nanotheranostic probes with ultralarge Stokes shifts for surgical navigation and ablation of glioma
Source: Sci Adv. 2026 Mar 6;12(10):eaeb5389. doi: 10.1126/sciadv.aeb5389 (PMC12965306; doi:10.1126/sciadv.aeb5389)
Supplement: Supplementary file 2 — Movies S1 and S2 [file sciadv.aeb5389_movies_s1_and_s2.zip]

Archive with 2 entries (2 files):
- aeb5389_movie_s1.mp4
- aeb5389_movie_s2.mp4
